# Supplementary material for: Chronic Trazodone and Citalopram Treatments Increase Trophic Factor and Circadian Rhythm Gene Expression in Rat Brain Regions Relevant for Antidepressant Efficacy
Source: Int J Mol Sci. 2022 Nov 14;23(22):14041. doi: 10.3390/ijms232214041 (PMC9698904; doi:10.3390/ijms232214041)
Supplement: Supplementary file 1 [file ijms-23-14041-s001.zip]

Archive with 4 entries (4 files):
- Carboni et al Supplementary figure S1.pdf
- Carboni et al Supplementary Figure S2.pdf
- Carboni et al Supplementary figure S3.pdf
- Carboni et al supplementary Table S1.xlsx
