# Supplementary material for: Chronic Trazodone and Citalopram Treatments Increase Trophic Factor and Circadian Rhythm Gene Expression in Rat Brain Regions Relevant for Antidepressant Efficacy
Source: Int J Mol Sci. 2022 Nov 14;23(22):14041. doi: 10.3390/ijms232214041 (PMC9698904; doi:10.3390/ijms232214041)
Supplement: Supplementary file 1 [file ijms-23-14041-s001.zip › Carboni et al supplementary Table S1.xlsx]

## Sheet: Foglio1
Supplementary Table S1: PCA weighted coefficients
	PC1			PC2
NAc Per1	-0.19818		Hip TrkB	-0.24298
NAc Bmal1	-0.16554		Hip Creb	-0.23632
Amy Creb protein	-0.16415		PFCx FgfR2	-0.22472
NAc Fgf-2	-0.13936		Hip Per1	-0.22434
NAc phosphoCreb protein	-0.11509		PFCx Bmal1	-0.21603
Amy FgfR2	-0.09813		Hip Fgf-2	-0.20977
NAc Creb	-0.09034		Hip Bmal1	-0.20834
Hip Creb	-0.0776		Hyp FgR2	-0.20559
Hip Per2	-0.07042		NAc Per2	-0.18864
NAc TrkB	-0.0642		Amy Per2	-0.1842
Hyp Creb protein	-0.06346		PFCx Per1	-0.15667
Hip TrkB	-0.05087		Hyp phosphoCreb protein	-0.14531
Hyp FgR2	-0.03825		Amy FgfR2	-0.14451
Hip Bmal1	-0.00907		Hip Bdnf	-0.14084
Hip Per1	-0.00747		PFCx Creb	-0.13832
Hip Fgf2	-0.00547		NAc Bdnf	-0.13407
NAc FgfR2	0.00575		Hyp Bdnf	-0.13361
Hip FgfR2	0.00701		Hip Per2	-0.13011
Amy Per2	0.01097		Amy TrkB	-0.10738
Amy Bdnf	0.02187		PFCx Fgf-2	-0.10047
Amy Per1	0.05023		Hyp Creb protein	-0.08858
PFCx Bdnf	0.06046		Amy Creb protein	-0.08411
Hyp phosphoCreb protein	0.08366		PFCx TrkB	-0.08097
Hip Bdnf	0.08921		NAc phosphoCreb protein	-0.07
Amy phosphoCreb protein	0.09139		Amy Fgf	-0.0588
NAc Bdnf	0.09422		NAc TrkB	-0.05181
Amy Bmal1	0.09893		PFCx Bdnf	-0.03658
Amy Fgf-2	0.12869		Hyp Per1	-0.02446
Amy Creb	0.13441		Hyp Bmal1	0.02989
Hyp Bdnf	0.13628		PFCx Per2	0.03224
NAc Creb protein	0.13741		Hip phosphoCreb protein	0.0359
PFCx FgfR2	0.15698		NAc FgfR2	0.04357
Hip Creb protein	0.15785		NAc Creb	0.05839
Hip phosphoCreb protein	0.16098		NAc Per1	0.06915
PFCx Bmal1	0.16647		NAc Fgf-2	0.07469
PFCx Fgf-2	0.16697		NAc Creb protein	0.08638
PFCx Per1	0.16786		Amy Creb	0.08666
PFCx TrkB	0.17737		Amy Per1	0.105
PFCx Creb	0.19708		Hip Creb protein	0.1054
PFCx Per2	0.20165		Hyp Fgf-2	0.11608
Amy TrkB	0.21005		Hyp Per2	0.13402
NAc Per2	0.21291		Hyp Creb	0.13485
Hyp TrkB	0.21731		NAc Bmal1	0.1403
Hyp Creb	0.22497		Amy phosphoCreb protein	0.14134
Hyp Per2	0.2363		Amy Bdnf	0.17823
Hyp Per1	0.24047		Hip FgR2	0.19393
Hyp Fgf-2	0.25949		Hyp TrkB	0.20861
Hyp Bmal1	0.27048		Amy Bmal1	0.25673
